# Supplementary material for: AIpollen: An Analytic Website for Pollen Identification Through Convolutional Neural Networks
Source: Plants (Basel). 2024 Nov 5;13(22):3118. doi: 10.3390/plants13223118 (PMC11597476; doi:10.3390/plants13223118)
Supplement: Supplementary file 1 [file plants-13-03118-s001.zip]

Archive with 1 entries (1 files):
- plants-3282066-supplementary.xlsx
