# Supplementary material for: AIpollen: An Analytic Website for Pollen Identification Through Convolutional Neural Networks
Source: Plants (Basel). 2024 Nov 5;13(22):3118. doi: 10.3390/plants13223118 (PMC11597476; doi:10.3390/plants13223118)
Supplement: Supplementary file 1 [file plants-13-03118-s001.zip › plants-3282066-supplementary.xlsx]

## Sheet: Table S1
Table S1. Comparison of different pollen identification models.
Model	Dataset	Accuracy	Year
Seven-layer CNN	23 pollen classes	0.876	Pillai et al., 2023
ResNet50	POLLEN73S(73classes)	0.9426	Garga et al., 2024
DenseNet201	POLLEN73S(73classes)	0.9722	Garga et al., 2024
